# Supplementary material for: Antibody Surface Profiling Identifies Glycoforms in Multiple Myeloma as Targets for Immunotherapy: From Antibody Derivatives to Mimetic Peptides for Killing Tumor Cells
Source: Cancers (Basel). 2023 Mar 23;15(7):1934. doi: 10.3390/cancers15071934 (PMC10093763; doi:10.3390/cancers15071934)
Supplement: Supplementary file 1 [file cancers-15-01934-s001.zip]

Archive with 1 entries (1 files):
- cancers-2274149-supplementary.pdf
